# Supplementary material for: Flagellimonas algicida sp. Nov.: A Novel Broad-Spectrum Algicidal Bacterium Targeting Harmful Algal Bloom Species and Genomic Insights into Its Secondary Metabolites
Source: Microorganisms. 2025 Sep 4;13(9):2062. doi: 10.3390/microorganisms13092062 (PMC12472895; doi:10.3390/microorganisms13092062)
Supplement: Supplementary file 1 [file microorganisms-13-02062-s001.zip]

Archive with 1 entries (1 files):
- microorganisms-3789314-supplementary.pdf
